# Supplementary material for: Low Mutation Burden in Ovarian Cancer May Limit the Utility of Neoantigen-Targeted Vaccines
Source: PLoS One. 2016 May 18;11(5):e0155189. doi: 10.1371/journal.pone.0155189 (PMC4871527; doi:10.1371/journal.pone.0155189)
Supplement: S2 Table — Table showing all mutations that passed the filtering described in methods and encoded within peptides predicted to bind H-2Kb or H-2Db with IC50 < 500 nM. (XLSX) [file pone.0155189.s004.xlsx]

## Sheet: Epitopes < 500
S4 Table 2. All mutant epitopes with predicted IC50 < 500 nM
Protein	Expressed	Peptide	H-2-Db	H-2-Kb
Ankk1	No	TASGYMPLL	42936	271
D930020E02Rik	No	SSLFFNCWVCL	8113	333
Dync1h1	Yes	TSPALFNRCEL	1015	434
Edil3	No	KWYPYNARL	46820	31
Eya1	No	GTHLFFNDL	34922	305
		LAGTHLFFNDL	15371	495
Kcnj15	No	VVYNAIAFI	10608	122
		VVYNAIAFIHG	41539	453
Klhl1	No	QSHQWTYVASM	6589	400
Lipi	No	VSISFGLL	9286	3
		VSISFGLLNDL	8457	63
Myo9a	Yes	VIVRLPSV	28131	187
Olfr1496	No	SMYLVTAI	1046	335
		TAIGNSLII	44	4284
Pla2g4a	Yes	STWYISTL	14826	352
Ptgfr	Yes	ISMVFSGLW	42096	425
		ISMVFSGLWPL	274	103
		SMVFSGLWPLF	17732	318
		ISMVFSGLWPL	274	103
Rpl5	Yes	TGNKFFGAL	36784	499
Slco1a4	No	IMKKFMITV	17393	208
Sult1c1	No	MMSKNWDKI	229	4782
Tle1	Yes	AAYAGLYSM	179	646
Tlr8	No	FHFQYKEYL	8936	325
		LSFHFQYKEYL	5759	32
Vmn1r128	No	VMVWTSVSM	7775	198
